# Supplementary material for: Analysis of the Skin Transcriptome in Two Oujiang Color Varieties of Common Carp
Source: PLoS One. 2014 Mar 6;9(3):e90074. doi: 10.1371/journal.pone.0090074 (PMC3946065; doi:10.1371/journal.pone.0090074)
Supplement: Table S1 — Pigmentation genes found in Oujiang color varieties of common carp (RB - red with big black spots and WW - whole white). (XLSX) [file pone.0090074.s001.xlsx]

## Sheet: Sheet1
Table S1 Pigmentation genes found in Oujiang color common carp (RB - red with big black spots and WW - whole white)
Transcripts	RB reads Count	WW Reads Count	Log2 Fold Change	Zebrafish Gene ID	Identity(%)	Alignment length	Number of mismatches	Gaps	Query_begin	Query_end	Subject_begin	Subject_end	E-value
contig03011	217	44	2.30212	ENSDARG00000025218	37.05	224	137	3	682	17	204	425	6e-70
contig03012	129	31	2.05703	ENSDARG00000025218	36.73	422	245	9	1246	17	14	425	4e-77
contig03015	435	148	1.55542	ENSDARG00000025218	40.24	574	315	12	1689	4	2	559	2e-117
isotig00381	13	4	1.70044	ENSDARG00000015554	45.36	97	46	3	2104	2373	263	359	6e-19
isotig03925	3	1	1.58496	ENSDARG00000037178	33.71	89	55	2	863	1117	283	371	9e-12
isotig07010	10	3	1.73697	ENSDARG00000031894	44.14	111	49	6	612	316	20	129	2e-11
isotig08895	8	2	2	ENSDARG00000040532	32.23	211	122	5	2074	1502	11	220	2e-25
isotig09168	11	3	1.87447	ENSDARG00000036577	98.86	88	1	0	2567	2304	1	88	1e-60
isotig09942	4	1	2	ENSDARG00000040532	34.48	174	99	3	1491	1012	9	181	8e-22
isotig10245	13	3	2.11548	ENSDARG00000058145	30.45	220	118	4	1823	2479	1075	1260	3e-17
isotig11587	8	2	2	ENSDARG00000040532	38.12	181	101	2	2813	2304	5	185	6e-37
isotig12240	9	3	1.58496	ENSDARG00000070917	88.28	273	32	0	214	1032	1	273	7e-129
isotig12903	9	2	2.16993	ENSDARG00000040532	39.23	181	99	2	153	662	5	185	2e-38
isotig13546	6	3	1	ENSDARG00000031894	48.41	409	116	13	1533	349	20	347	8e-75
isotig14001	5	2	1.32193	ENSDARG00000057853	93.51	154	10	0	168	629	1	154	3e-62
isotig14246	6	1	2.58496	ENSDARG00000040532	41.34	179	93	3	517	1020	6	183	1e-39
isotig14254	6	2	1.58496	ENSDARG00000058115	36.75	234	124	6	534	1172	487	717	9e-36
isotig14336	11	1	3.45943	ENSDARG00000043034	45.61	228	101	4	1290	610	5	210	1e-47
isotig14918	5	1	2.32193	ENSDARG00000028776	32.5	120	77	2	893	546	2	121	2e-11
isotig16688	11	2	2.45943	ENSDARG00000053498	37.14	105	55	4	1	306	269	365	4e-13
isotig17070	9	1	3.16993	ENSDARG00000022689	78.62	159	34	0	478	2	1	159	5e-71
isotig19060	3	1	1.58496	ENSDARG00000004796	92.23	103	8	0	497	189	340	442	4e-70
isotig20030	5	2	1.32193	ENSDARG00000015554	36.63	101	59	3	434	141	285	383	3e-15
isotig21080	4	1	2	ENSDARG00000058115	33.78	296	169	6	1307	501	491	786	3e-42
isotig21312	2	1	1	ENSDARG00000025218	30.43	437	268	8	1303	17	73	481	2e-51
isotig21375	65	5	3.70044	ENSDARG00000015554	43.21	81	46	0	681	439	303	383	3e-21
isotig21897	4	1	2	ENSDARG00000040046	34.11	129	73	5	944	573	119	240	4e-17
isotig21967	4	2	1	ENSDARG00000053586	79.41	102	17	2	1301	999	221	319	2e-29
isotig22089	8	3	1.41504	ENSDARG00000036577	99.35	154	1	0	155	616	1	154	2e-65
isotig22424	10	5	1	ENSDARG00000040532	30.77	169	90	6	54	521	10	164	2e-12
isotig22545	9	1	3.16993	ENSDARG00000058115	32.28	285	151	9	1176	433	496	775	5e-30
isotig22565	10	4	1.32193	ENSDARG00000028776	30.61	196	126	4	1150	587	3	196	3e-23
isotig22687	12	3	2	ENSDARG00000040532	31.13	212	123	5	1124	552	11	220	8e-25
isotig23021	4	1	2	ENSDARG00000040532	35.36	181	106	2	72	581	6	186	7e-31
isotig23043	7	3	1.22239	ENSDARG00000015427	30.3	99	63	2	278	574	177	269	3e-11
isotig23135	11	5	1.1375	ENSDARG00000040190	95.8	119	5	0	1134	778	1	119	2e-116
isotig23225	6	1	2.58496	ENSDARG00000021140	38.1	63	39	0	738	926	192	254	5e-15
isotig23383	6	2	1.58496	ENSDARG00000070818	36.94	111	56	2	649	359	209	319	7e-12
isotig23634	2	1	1	ENSDARG00000015073	91.94	273	18	1	821	3	1	269	2e-110
isotig23913	7	3	1.22239	ENSDARG00000031894	42.98	228	85	10	269	928	20	210	3e-26
isotig23968	3	1	1.58496	ENSDARG00000016181	35.51	138	55	5	1	351	886	1010	7e-13
isotig24093	4	2	1	ENSDARG00000040532	33.13	163	96	3	281	733	10	171	9e-26
isotig24283	5	1	2.32193	ENSDARG00000067509	73.04	204	49	3	905	303	435	635	4e-68
isotig24397	4	1	2	ENSDARG00000007654	32.29	192	83	6	73	609	289	446	8e-17
isotig24402	5	2	1.32193	ENSDARG00000040532	36.67	180	102	3	746	240	7	185	2e-31
isotig24547	4	2	1	ENSDARG00000053326	97.06	272	8	0	1009	194	89	360	1e-152
isotig24625	11	4	1.45943	ENSDARG00000028776	38.3	141	84	3	145	561	3	142	4e-20
isotig24813	2	1	1	ENSDARG00000040532	33.78	222	130	6	675	49	5	222	1e-33
isotig24815	2	1	1	ENSDARG00000040532	34.44	151	87	2	190	606	5	155	9e-28
isotig25104	2	1	1	ENSDARG00000013847	49.39	245	119	4	222	947	21	263	1e-61
isotig25210	2	1	1	ENSDARG00000036338	96.8	281	9	0	2	844	5	285	0
isotig25404	3	1	1.58496	ENSDARG00000037178	37.11	97	51	3	3	284	276	365	5e-12
isotig25915	2	1	1	ENSDARG00000007654	45.28	53	29	0	476	634	351	403	1e-18
isotig26147	2	1	1	ENSDARG00000015554	46.91	81	43	0	626	868	303	383	1e-21
isotig26178	5	2	1.32193	ENSDARG00000059279	97.56	82	2	0	269	24	68	149	3e-52
isotig26717	2	1	1	ENSDARG00000015073	52.63	57	27	0	373	203	185	241	9e-13
isotig27221	4	1	2	ENSDARG00000010002	46.36	261	130	3	6	785	40	291	4e-66
isotig27237	2	1	1	ENSDARG00000057465	77.24	145	17	1	398	784	65	209	5e-61
isotig27251	3	1	1.58496	ENSDARG00000037833	51.27	236	60	7	228	806	83	306	3e-49
isotig27739	5	2	1.32193	ENSDARG00000053498	56.1	123	42	2	349	2	1	118	3e-36
isotig28557	2	1	1	ENSDARG00000001220	98	250	5	0	750	1	4028	4277	9e-144
isotig28578	4	1	2	ENSDARG00000021032	40.96	83	44	1	451	218	91	173	4e-16
isotig29328	8	1	3	ENSDARG00000040532	33.83	133	74	3	603	244	10	141	5e-15
isotig29571	5	1	2.32193	ENSDARG00000044632	42.22	135	71	2	400	2	59	188	1e-27
isotig30611	4	2	1	ENSDARG00000043213	66.82	214	69	1	2	643	107	318	4e-83
isotig30988	2	1	1	ENSDARG00000006560	82.14	56	10	0	2	169	406	461	3e-22
isotig31324	2	1	1	ENSDARG00000015554	37.33	150	81	4	138	548	241	390	2e-24
isotig31398	8	4	1	ENSDARG00000015073	40.86	93	48	1	229	507	159	244	2e-15
isotig32776	3	1	1.58496	ENSDARG00000028776	46.32	95	51	0	311	595	3	97	2e-20
isotig32862	3	1	1.58496	ENSDARG00000043034	47.67	86	39	1	585	346	418	503	8e-18
isotig33483	6	1	2.58496	ENSDARG00000040046	38.98	59	31	2	347	180	128	184	1e-12
isotig35700	5	1	2.32193	ENSDARG00000006202	43.04	158	89	1	33	503	769	926	2e-34
isotig35970	2	1	1	ENSDARG00000008575	97.14	105	3	0	3	317	242	346	2e-80
isotig36340	3	1	1.58496	ENSDARG00000015554	39.71	68	39	1	344	147	310	377	2e-11
isotig36422	2	1	1	ENSDARG00000015554	36.71	158	85	7	437	3	239	394	2e-21
isotig37164	4	1	2	ENSDARG00000031894	94.37	71	4	0	70	282	269	339	2e-36
isotig37384	6	2	1.58496	ENSDARG00000061635	54.69	64	29	0	411	220	189	252	6e-23
isotig38923	4	1	2	ENSDARG00000015554	43.53	85	44	2	316	74	275	359	2e-21
isotig38967	11	2	2.45943	ENSDARG00000037178	38.53	109	63	2	318	4	259	367	2e-20
isotig40766	5	2	1.32193	ENSDARG00000003699	78.79	99	20	1	66	362	1350	1447	9e-34
isotig41845	4	2	1	ENSDARG00000069552	50	58	29	0	33	206	29	86	3e-11
contig00344	32	501	-3.96867	ENSDARG00000025218	44.35	124	68	1	429	61	55	178	1e-28
contig00411	12	80	-2.73697	ENSDARG00000025218	32.43	259	159	4	790	41	547	798	2e-34
contig00431	39	661	-4.0831	ENSDARG00000025218	34.01	294	179	4	2	859	512	798	7e-43
contig00460	5	149	-4.89724	ENSDARG00000025218	37.04	162	99	1	90	575	640	798	9e-27
contig00566	2	10	-2.32193	ENSDARG00000025218	38.16	76	45	2	285	506	43	118	4e-11
contig00612	12	143	-3.57491	ENSDARG00000061635	35.45	110	68	1	668	339	711	817	8e-14
contig00909	5	87	-4.12102	ENSDARG00000025218	44.23	208	104	3	281	898	43	240	6e-48
contig01364	189	2945	-3.96181	ENSDARG00000025218	37.33	434	250	5	6	1274	382	804	4e-77
isotig01387	7	16	-1.19265	ENSDARG00000021140	37.93	87	53	1	1847	1587	181	266	7e-12
isotig01389	3	11	-1.87447	ENSDARG00000021140	37.93	87	53	1	1386	1126	181	266	5e-12
isotig04831	2	5	-1.32193	ENSDARG00000021140	37.74	106	61	2	3146	2841	164	268	2e-13
isotig06050	17	323	-4.24793	ENSDARG00000025218	38.97	739	419	9	331	2511	64	782	1e-145
isotig08896	3	9	-1.58496	ENSDARG00000040532	32.23	211	122	5	1347	775	11	220	9e-26
isotig09082	1	3	-1.58496	ENSDARG00000038991	36.49	222	127	4	1059	433	242	462	1e-31
isotig10186	2	5	-1.32193	ENSDARG00000040046	39.39	99	57	1	252	539	145	243	1e-20
isotig10713	1	2	-1	ENSDARG00000042861	43.26	178	92	3	5	511	992	1169	8e-35
isotig10714	2	21	-3.39232	ENSDARG00000042861	43.26	178	92	3	5	511	992	1169	8e-35
isotig11580	1	12	-3.58496	ENSDARG00000040046	35.4	161	91	4	2149	1682	99	251	6e-22
isotig11882	1	2	-1	ENSDARG00000011487	51.01	347	166	3	1388	351	7	350	1e-85
isotig11982	14	47	-1.74723	ENSDARG00000007654	31.7	265	149	8	1124	1870	346	594	2e-44
isotig12146	7	15	-1.09954	ENSDARG00000021140	30.37	191	119	7	2718	2176	87	273	2e-14
isotig12263	1	3	-1.58496	ENSDARG00000040532	34.13	208	121	3	772	1359	1	204	7e-37
isotig12639	7	14	-1	ENSDARG00000038991	34.19	272	147	7	604	1329	220	489	6e-29
isotig12886	7	15	-1.09954	ENSDARG00000021140	31.58	152	94	4	1576	1142	207	355	2e-14
isotig12902	7	15	-1.09954	ENSDARG00000040532	38.67	181	100	2	153	662	5	185	2e-37
isotig13138	1	5	-2.32193	ENSDARG00000043213	31.84	201	109	8	36	632	474	648	4e-21
isotig13139	1	3	-1.58496	ENSDARG00000043213	31.84	201	109	8	36	632	474	648	4e-21
isotig13428	3	6	-1	ENSDARG00000040046	38.32	107	60	2	599	291	118	222	2e-14
isotig13524	2	6	-1.58496	ENSDARG00000040532	40.76	184	98	2	716	198	1	184	3e-40
isotig13525	1	6	-2.58496	ENSDARG00000040532	40.76	184	98	2	716	198	1	184	3e-40
isotig14226	1	2	-1	ENSDARG00000037178	35.64	101	62	2	377	81	272	371	3e-16
isotig14956	1	2	-1	ENSDARG00000040532	38.46	169	93	2	153	626	5	173	5e-36
isotig15576	1	3	-1.58496	ENSDARG00000010002	53.33	135	63	0	405	1	93	227	9e-61
isotig15742	1	5	-2.32193	ENSDARG00000003732	62.62	107	40	0	814	494	144	250	8e-35
isotig16090	1	6	-2.58496	ENSDARG00000057465	93.1	203	13	1	486	1094	226	427	0
isotig16984	1	6	-2.58496	ENSDARG00000007241	34.94	83	54	0	313	561	312	394	2e-11
isotig17132	1	6	-2.58496	ENSDARG00000058598	40.2	102	59	1	700	401	55	156	2e-18
isotig19348	2	4	-1	ENSDARG00000053232	90.48	42	4	0	415	290	753	794	6e-19
isotig19349	1	2	-1	ENSDARG00000053232	90.48	42	4	0	377	252	753	794	5e-19
isotig20851	2	5	-1.32193	ENSDARG00000058115	86.99	815	102	2	470	2908	13	825	0
isotig20868	2	10	-2.32193	ENSDARG00000015554	38.1	105	58	3	1745	1443	298	399	4e-17
isotig20914	7	14	-1	ENSDARG00000053232	39	800	456	15	65	2404	4	791	6e-144
isotig20966	1	5	-2.32193	ENSDARG00000011487	54.36	241	108	2	1511	792	119	358	4e-90
isotig21107	1	3	-1.58496	ENSDARG00000015554	43.64	110	58	2	751	434	272	381	4e-23
isotig21509	1	7	-2.80735	ENSDARG00000021032	40.74	81	41	2	825	589	100	175	2e-12
isotig21799	13	43	-1.72583	ENSDARG00000038991	35.37	246	141	7	617	1309	220	462	2e-34
isotig21891	1	16	-4	ENSDARG00000040046	38.14	118	69	3	632	979	124	239	3e-21
isotig21893	4	10	-1.32193	ENSDARG00000040532	37.84	185	97	4	266	772	4	186	4e-30
isotig22132	1	2	-1	ENSDARG00000006560	43.1	116	66	0	103	450	8	123	3e-27
isotig22291	1	2	-1	ENSDARG00000003293	62.96	81	29	1	331	573	102	181	1e-27
isotig22491	1	4	-2	ENSDARG00000071424	89.14	442	45	2	1324	2	515	954	9e-146
isotig22696	1	2	-1	ENSDARG00000058115	41.84	98	56	1	743	1033	691	788	6e-32
isotig22927	1	2	-1	ENSDARG00000031894	35.07	211	101	8	599	1210	1	182	3e-22
isotig23107	1	2	-1	ENSDARG00000016181	51.18	170	83	0	510	1	138	307	3e-49
isotig23251	1	2	-1	ENSDARG00000040046	32.71	107	70	1	429	109	144	248	8e-15
isotig24279	2	4	-1	ENSDARG00000055240	93.22	236	16	0	716	9	260	495	3e-154
isotig24403	3	10	-1.73697	ENSDARG00000006202	34.69	98	62	2	426	136	841	937	6e-20
isotig24554	1	2	-1	ENSDARG00000025218	47.74	199	100	2	361	954	61	256	1e-50
isotig24893	1	2	-1	ENSDARG00000021032	47.06	85	44	1	523	777	96	179	2e-17
isotig25307	2	5	-1.32193	ENSDARG00000058115	40.76	211	116	2	931	299	576	777	6e-45
isotig25498	1	6	-2.58496	ENSDARG00000053232	33.59	128	79	3	1	372	482	607	1e-20
isotig25525	2	6	-1.58496	ENSDARG00000037178	33.93	112	72	1	488	159	282	393	4e-22
isotig25550	5	13	-1.37851	ENSDARG00000058822	48.85	131	63	2	915	535	236	366	4e-34
isotig26083	2	5	-1.32193	ENSDARG00000037178	52.94	34	14	1	630	535	282	315	6e-11
isotig26223	4	8	-1	ENSDARG00000040046	50	54	27	0	604	443	196	249	2e-18
isotig26269	1	3	-1.58496	ENSDARG00000015554	45.74	94	45	1	240	503	290	383	3e-22
isotig26367	1	3	-1.58496	ENSDARG00000015073	55.93	59	26	0	448	624	183	241	9e-14
isotig26418	1	9	-3.16993	ENSDARG00000044632	45.2	177	81	2	363	884	34	197	4e-39
isotig26873	1	4	-2	ENSDARG00000013457	96.88	128	4	0	457	74	899	1026	1e-134
isotig26938	1	2	-1	ENSDARG00000001220	98.47	196	2	1	648	61	2972	3166	1e-109
isotig26962	3	7	-1.22239	ENSDARG00000007241	44.68	188	73	8	109	639	20	187	5e-29
isotig27484	1	2	-1	ENSDARG00000015554	46	100	50	2	511	798	275	374	6e-22
isotig27539	1	2	-1	ENSDARG00000019963	55.56	117	52	0	639	289	12	128	6e-51
isotig27557	2	4	-1	ENSDARG00000021140	32.97	91	59	2	677	408	188	277	6e-11
isotig27766	1	3	-1.58496	ENSDARG00000058115	43.33	240	136	0	722	3	407	646	2e-88
isotig27951	1	3	-1.58496	ENSDARG00000014634	94.8	173	4	1	781	263	901	1068	3e-83
isotig28125	1	3	-1.58496	ENSDARG00000006202	30.66	212	135	8	636	31	675	884	2e-16
isotig28169	1	2	-1	ENSDARG00000013457	89.27	261	16	3	765	1	164	418	1e-133
isotig28450	1	3	-1.58496	ENSDARG00000007654	34.2	193	101	8	1	519	262	448	2e-19
isotig28624	1	5	-2.32193	ENSDARG00000014634	91.06	246	22	0	1	738	502	747	9e-126
isotig28814	1	11	-3.45943	ENSDARG00000043213	36.07	183	96	8	13	525	414	587	8e-23
isotig29133	1	3	-1.58496	ENSDARG00000037178	36.67	120	69	1	64	423	285	397	6e-23
isotig29264	1	2	-1	ENSDARG00000058115	100	55	0	0	715	551	785	839	7e-19
isotig29481	2	10	-2.32193	ENSDARG00000053255	42.11	133	74	2	289	678	228	360	8e-46
isotig30087	1	3	-1.58496	ENSDARG00000043317	48.75	80	41	0	686	447	847	926	9e-21
isotig30281	1	4	-2	ENSDARG00000001220	97.8	227	5	0	1	681	3207	3433	2e-114
isotig30798	1	2	-1	ENSDARG00000062164	31.9	116	62	5	94	435	1014	1114	5e-13
isotig31135	1	3	-1.58496	ENSDARG00000044632	47.83	161	82	1	16	492	356	516	1e-40
isotig31892	1	3	-1.58496	ENSDARG00000016181	39.19	74	41	2	565	353	933	1005	2e-17
isotig31935	1	2	-1	ENSDARG00000061024	93.24	207	14	0	621	1	1	207	2e-108
isotig33230	1	3	-1.58496	ENSDARG00000058822	53.51	185	84	1	562	8	149	331	1e-56
isotig34225	4	8	-1	ENSDARG00000040046	41.89	74	43	0	222	1	176	249	4e-17
isotig34271	1	2	-1	ENSDARG00000025218	82.72	81	14	0	510	268	992	1072	9e-46
isotig34536	1	5	-2.32193	ENSDARG00000061635	80.17	116	22	1	346	2	1542	1657	8e-63
isotig34685	1	7	-2.80735	ENSDARG00000062164	35.71	98	55	4	537	250	1014	1105	7e-13
isotig34741	5	11	-1.1375	ENSDARG00000015490	95.57	158	7	0	15	488	1	158	4e-64
isotig35275	2	7	-1.80735	ENSDARG00000070818	40.74	108	52	3	521	201	242	338	2e-14
isotig35329	14	29	-1.05063	ENSDARG00000036044	100	120	0	0	89	448	1	120	2e-64
isotig38149	32	442	-3.7879	ENSDARG00000061635	37.96	137	85	0	416	6	349	485	2e-23
isotig38622	38	908	-4.57862	ENSDARG00000025218	51.72	145	58	2	2	433	131	264	3e-38
isotig39450	1	2	-1	ENSDARG00000015554	33.85	65	41	1	224	412	326	390	3e-17
isotig39521	1	2	-1	ENSDARG00000036232	96.12	103	4	0	3	311	230	332	3e-55
isotig39648	1	8	-3	ENSDARG00000037178	33.58	137	87	2	402	4	266	402	9e-22
isotig40687	1	4	-2	ENSDARG00000040046	83.16	95	16	0	43	327	163	257	2e-51
isotig41218	1	3	-1.58496	ENSDARG00000058115	34.07	91	46	1	3	275	702	778	3e-12
isotig41561	2	6	-1.58496	ENSDARG00000040046	36.51	63	40	0	21	209	179	241	1e-11
contig01903	2	0	#DIV/0!	ENSDARG00000044632	41.98	424	226	4	115	1383	64	468	1e-86
contig03742	0	4	#NUM!	ENSDARG00000025218	47.03	185	85	3	563	12	110	282	4e-45
contig03745	0	4	#NUM!	ENSDARG00000025218	41.36	382	201	6	4	1113	434	804	3e-75
isotig00388	22	18	0.289507	ENSDARG00000037178	50.65	77	34	2	1371	1589	267	343	6e-18
isotig01506	1	0	#DIV/0!	ENSDARG00000021140	32.1	162	100	4	1893	2357	207	365	6e-17
isotig02907	1	0	#DIV/0!	ENSDARG00000007889	30	140	86	5	1036	629	761	892	7e-11
isotig03055	0	5	#NUM!	ENSDARG00000003699	37.72	114	66	2	2258	2596	1258	1367	2e-13
isotig03056	2	0	#DIV/0!	ENSDARG00000003699	37.72	114	66	2	2258	2596	1258	1367	1e-13
isotig03057	0	4	#NUM!	ENSDARG00000003699	37.72	114	66	2	2258	2596	1258	1367	1e-13
isotig03117	0	3	#NUM!	ENSDARG00000037178	38.3	141	74	6	159	542	225	365	4e-18
isotig03124	1	0	#DIV/0!	ENSDARG00000061635	40.07	609	327	16	284	2065	13	598	5e-141
isotig03141	0	1	#NUM!	ENSDARG00000021140	97.58	289	7	0	1457	591	347	635	0
isotig03462	1	0	#DIV/0!	ENSDARG00000040046	33.62	116	61	2	918	574	148	248	3e-16
isotig03516	1	1	0	ENSDARG00000016181	50	52	26	0	1005	850	809	860	3e-14
isotig03517	1	0	#DIV/0!	ENSDARG00000016181	50	52	26	0	327	172	809	860	1e-14
isotig03785	1	0	#DIV/0!	ENSDARG00000015554	40.18	112	59	3	1248	1565	274	383	3e-22
isotig03789	1	0	#DIV/0!	ENSDARG00000015554	47.76	67	33	1	109	303	289	355	3e-13
isotig03877	1	0	#DIV/0!	ENSDARG00000055115	81.76	159	28	1	384	860	1	158	7e-140
isotig03926	1	0	#DIV/0!	ENSDARG00000037178	33.71	89	55	2	873	1127	283	371	9e-12
isotig04673	0	2	#NUM!	ENSDARG00000021140	37.8	82	50	1	58	303	186	266	3e-11
isotig04674	19	10	0.925999	ENSDARG00000021140	37.8	82	50	1	58	303	186	266	2e-11
isotig04832	7	0	#DIV/0!	ENSDARG00000021140	37.74	106	61	2	3117	2812	164	268	2e-13
isotig04835	0	2	#NUM!	ENSDARG00000021140	37.74	106	61	2	1204	899	164	268	6e-14
isotig04836	1	0	#DIV/0!	ENSDARG00000021140	37.74	106	61	2	1172	867	164	268	6e-14
isotig04837	0	10	#NUM!	ENSDARG00000021140	37.74	106	61	2	643	338	164	268	3e-14
isotig05003	0	1	#NUM!	ENSDARG00000059279	66.51	421	121	8	314	1564	28	432	3e-144
isotig05276	1	1	0	ENSDARG00000058145	35.03	157	70	2	2502	2035	1122	1247	3e-16
isotig05277	0	1	#NUM!	ENSDARG00000058145	35.03	157	70	2	1412	945	1122	1247	2e-16
isotig05620	0	1	#NUM!	ENSDARG00000028776	40.88	137	71	5	243	629	26	160	2e-24
isotig05926	9	13	-0.530515	ENSDARG00000044632	38.33	360	196	7	5675	4611	373	711	3e-127
isotig05927	0	3	#NUM!	ENSDARG00000044632	38.33	360	196	7	2927	1863	373	711	2e-127
isotig06051	10	18	-0.847997	ENSDARG00000025218	39.17	748	422	9	331	2544	64	788	3e-148
isotig06162	0	1	#NUM!	ENSDARG00000021140	76.61	620	131	6	2268	439	4	619	0
isotig06163	0	1	#NUM!	ENSDARG00000017219	85.76	316	45	0	2288	1341	4	319	0
isotig06164	2	0	#DIV/0!	ENSDARG00000021140	69.59	444	121	6	1740	439	180	619	1e-161
isotig06342	0	1	#NUM!	ENSDARG00000028776	36.5	200	121	3	1629	1039	1	197	6e-35
isotig06343	1	0	#DIV/0!	ENSDARG00000028776	37.3	185	112	2	1619	1074	1	184	2e-34
isotig06562	1	1	0	ENSDARG00000028776	38.51	174	103	2	1058	546	1	173	9e-34
isotig06885	0	3	#NUM!	ENSDARG00000040532	33.18	223	132	6	2309	1680	5	223	1e-32
isotig06886	1	0	#DIV/0!	ENSDARG00000040532	33.18	223	132	6	2309	1680	5	223	1e-32
isotig06888	1	1	0	ENSDARG00000016181	38.82	85	43	3	1401	1646	890	968	7e-11
isotig06889	0	1	#NUM!	ENSDARG00000016181	38.82	85	43	3	1381	1626	890	968	7e-11
isotig07012	0	1	#NUM!	ENSDARG00000031894	39.89	188	85	12	486	4	20	206	5e-16
isotig07536	1	0	#DIV/0!	ENSDARG00000015554	38.18	110	57	2	756	1052	298	407	5e-21
isotig07792	1	1	0	ENSDARG00000040532	30.77	143	88	2	458	853	28	170	1e-15
isotig08425	0	1	#NUM!	ENSDARG00000038991	88.03	117	14	0	88	438	632	748	2e-59
isotig08542	0	1	#NUM!	ENSDARG00000044632	34.03	479	287	8	2867	1473	321	784	2e-128
isotig08544	0	3	#NUM!	ENSDARG00000044632	34.03	479	287	8	2867	1473	321	784	2e-128
isotig08713	2	2	0	ENSDARG00000069450	45.48	321	164	3	2727	1777	1	314	2e-70
isotig08714	1	0	#DIV/0!	ENSDARG00000069450	46.11	321	162	3	1651	701	1	314	2e-64
isotig08919	0	6	#NUM!	ENSDARG00000040532	34.74	95	55	3	1461	1195	65	158	9e-15
isotig09081	1	1	0	ENSDARG00000038991	36.49	222	127	4	1180	554	242	462	2e-31
isotig09087	6	4	0.584963	ENSDARG00000053232	68.42	247	76	2	740	3	61	306	2e-103
isotig09116	0	1	#NUM!	ENSDARG00000025218	39.18	342	184	10	166	1155	5	334	2e-65
isotig09278	0	2	#NUM!	ENSDARG00000037178	39.66	174	93	4	761	1249	221	393	5e-30
isotig09279	1	1	0	ENSDARG00000037178	39.66	174	93	4	648	1136	221	393	4e-30
isotig09280	1	1	0	ENSDARG00000037178	43.17	139	67	3	247	630	256	393	2e-28
isotig09393	1	0	#DIV/0!	ENSDARG00000008575	40.62	128	65	3	307	672	558	680	2e-22
isotig09404	0	1	#NUM!	ENSDARG00000037178	36.47	85	52	1	826	578	283	367	5e-22
isotig09825	0	1	#NUM!	ENSDARG00000030602	100	51	0	0	227	379	88	138	2e-25
isotig09826	14	10	0.485427	ENSDARG00000030602	100	136	0	0	33	440	3	138	4e-77
isotig09941	6	6	0	ENSDARG00000040532	34.48	174	99	3	1491	1012	9	181	2e-21
isotig09954	25	45	-0.847997	ENSDARG00000021140	41.56	77	44	1	2704	2474	193	268	1e-11
isotig09955	0	1	#NUM!	ENSDARG00000021140	41.56	77	44	1	912	682	193	268	3e-12
isotig10244	17	9	0.917538	ENSDARG00000058145	30.45	220	118	4	1992	2648	1075	1260	3e-17
isotig10655	14	10	0.485427	ENSDARG00000038991	36.47	266	150	7	875	129	211	474	5e-38
isotig10656	5	6	-0.263034	ENSDARG00000038991	36.47	266	150	7	875	129	211	474	5e-38
isotig10699	2	2	0	ENSDARG00000017219	38.25	183	106	4	1187	648	11	189	6e-29
isotig11418	1	0	#DIV/0!	ENSDARG00000043923	63.83	141	34	7	13	405	217	350	6e-39
isotig11581	3	5	-0.736966	ENSDARG00000040046	35.4	161	91	4	2149	1682	99	251	6e-22
isotig11586	4	6	-0.584963	ENSDARG00000040532	38.12	181	101	2	2812	2303	5	185	6e-37
isotig11756	8	10	-0.321928	ENSDARG00000040532	32.67	150	83	4	2202	1804	10	158	1e-14
isotig11757	3	2	0.584963	ENSDARG00000040532	32.67	150	83	4	2202	1804	10	158	8e-15
isotig11768	0	3	#NUM!	ENSDARG00000021032	49.06	106	49	3	1619	1317	69	174	6e-24
isotig11769	1	1	0	ENSDARG00000021032	49.06	106	49	3	1619	1317	69	174	6e-24
isotig11776	256	142	0.850253	ENSDARG00000058145	35.94	128	51	1	1790	1407	1104	1200	2e-13
isotig11978	23	13	0.823122	ENSDARG00000015427	96.71	486	11	1	31	1488	1	481	0
isotig11979	11	11	0	ENSDARG00000015427	99.17	481	4	0	31	1473	1	481	0
isotig11996	1	0	#DIV/0!	ENSDARG00000040046	32.64	144	91	3	769	347	116	256	1e-20
isotig12077	2	0	#DIV/0!	ENSDARG00000010192	31.05	190	95	8	964	428	172	336	3e-15
isotig12084	0	1	#NUM!	ENSDARG00000001220	96.67	270	9	0	1	810	213	482	0
isotig12096	2	2	0	ENSDARG00000040532	30.06	163	102	2	1498	1046	16	178	4e-18
isotig12108	3	0	#DIV/0!	ENSDARG00000058598	40.89	384	154	14	312	1376	91	430	4e-54
isotig12140	4	3	0.415037	ENSDARG00000017037	84.68	496	68	4	1997	516	98	587	0
isotig12218	0	2	#NUM!	ENSDARG00000036993	41.18	68	40	0	1774	1571	900	967	1e-12
isotig12262	2	0	#DIV/0!	ENSDARG00000040532	34.13	208	121	3	895	1482	1	204	7e-37
isotig12344	0	1	#NUM!	ENSDARG00000011487	50.9	222	106	2	1180	518	78	297	7e-83
isotig12564	1	0	#DIV/0!	ENSDARG00000069552	57.81	64	26	1	190	378	29	92	5e-13
isotig12572	0	1	#NUM!	ENSDARG00000006560	41.38	116	68	0	105	452	8	123	3e-26
isotig12638	11	9	0.289507	ENSDARG00000038991	34.19	272	147	7	611	1336	220	489	6e-29
isotig12646	1	0	#DIV/0!	ENSDARG00000007889	31.67	120	76	3	732	1076	725	843	2e-11
isotig12647	1	0	#DIV/0!	ENSDARG00000007889	31.67	120	76	3	685	1029	725	843	2e-11
isotig12910	11	6	0.874469	ENSDARG00000033539	94.88	430	22	0	1459	170	611	1040	0
isotig12911	3	5	-0.736966	ENSDARG00000033539	96.48	341	12	0	1192	170	83	423	0
isotig12994	1	0	#DIV/0!	ENSDARG00000007654	96.78	745	24	0	2310	76	1	745	0
isotig13070	1	1	0	ENSDARG00000069090	99.43	351	2	0	73	1125	1	351	0
isotig13071	1	0	#DIV/0!	ENSDARG00000069090	99.43	351	2	0	73	1125	1	351	0
isotig13114	0	1	#NUM!	ENSDARG00000015554	43.43	99	49	3	1094	819	261	359	4e-18
isotig13164	5	5	0	ENSDARG00000056133	31.58	190	110	6	24	569	741	918	1e-17
isotig13246	4	6	-0.584963	ENSDARG00000020354	43.1	116	60	3	431	775	26	136	7e-22
isotig13254	0	3	#NUM!	ENSDARG00000053326	97.18	177	5	0	215	745	184	360	4e-129
isotig13263	0	1	#NUM!	ENSDARG00000015073	40.51	79	45	1	788	558	170	248	3e-12
isotig13282	3	4	-0.415037	ENSDARG00000037178	45.78	83	45	0	710	462	285	367	1e-22
isotig13288	0	1	#NUM!	ENSDARG00000015554	48.15	81	42	0	487	245	303	383	6e-22
isotig13289	2	0	#DIV/0!	ENSDARG00000015554	48.15	81	42	0	487	245	303	383	6e-22
isotig13406	3	0	#DIV/0!	ENSDARG00000036232	97.77	224	5	0	672	1	1564	1787	0
isotig13720	12	0	#DIV/0!	ENSDARG00000044632	46.64	268	127	2	814	20	34	288	9e-65
isotig13721	0	1	#NUM!	ENSDARG00000044632	46.64	268	127	2	814	20	34	288	1e-64
isotig13724	0	1	#NUM!	ENSDARG00000016181	50.98	51	25	0	1778	1626	810	860	1e-13
isotig13935	3	0	#DIV/0!	ENSDARG00000037153	75	320	80	0	1093	134	1	320	7e-140
isotig13954	0	2	#NUM!	ENSDARG00000040532	92.38	223	17	0	119	787	1	223	4e-121
isotig13955	1	0	#DIV/0!	ENSDARG00000040532	92.38	223	17	0	119	787	1	223	3e-121
isotig13992	7	7	0	ENSDARG00000040532	34.35	131	72	4	996	643	10	139	2e-13
isotig13993	1	1	0	ENSDARG00000040532	34.35	131	72	4	996	643	10	139	2e-13
isotig14000	5	5	0	ENSDARG00000057853	93.51	154	10	0	206	667	1	154	3e-62
isotig14020	0	1	#NUM!	ENSDARG00000021032	43.84	73	40	1	1096	878	104	175	5e-14
isotig14060	0	5	#NUM!	ENSDARG00000040532	32.79	122	82	0	644	279	65	186	3e-15
isotig14227	1	0	#DIV/0!	ENSDARG00000037178	35.64	101	62	2	377	81	272	371	1e-16
isotig14247	1	0	#DIV/0!	ENSDARG00000040532	40.78	179	94	3	421	924	6	183	4e-39
isotig14762	1	0	#DIV/0!	ENSDARG00000069450	40.76	238	128	3	85	762	3	239	5e-53
isotig14769	0	1	#NUM!	ENSDARG00000044632	35.94	192	113	3	803	246	504	691	2e-36
isotig14868	3	2	0.584963	ENSDARG00000040532	36.96	92	57	1	517	789	95	186	3e-13
isotig14869	0	2	#NUM!	ENSDARG00000040532	30.91	165	102	2	333	791	22	186	4e-17
isotig14880	1	1	0	ENSDARG00000033539	32.74	113	74	1	167	499	278	390	5e-14
isotig14957	6	0	#DIV/0!	ENSDARG00000040532	37.87	169	94	2	148	621	5	173	6e-36
isotig15000	0	1	#NUM!	ENSDARG00000015554	45.68	81	44	0	402	644	303	383	9e-21
isotig15206	1	1	0	ENSDARG00000021032	63.24	68	24	1	458	258	89	156	8e-30
isotig15296	4	0	#DIV/0!	ENSDARG00000058115	41.32	121	63	4	251	589	479	599	4e-36
isotig15297	0	2	#NUM!	ENSDARG00000058115	41.32	121	63	4	251	589	477	597	7e-18
isotig15433	0	2	#NUM!	ENSDARG00000014085	84.3	121	19	0	711	349	19	139	3e-48
isotig15706	1	1	0	ENSDARG00000070433	89.17	120	13	0	360	1	51	170	2e-59
isotig15946	3	2	0.584963	ENSDARG00000053586	97.81	320	5	2	1039	83	1	319	2e-125
isotig16018	2	0	#DIV/0!	ENSDARG00000020354	40.5	121	64	4	484	131	21	136	1e-21
isotig16019	15	0	#DIV/0!	ENSDARG00000020354	40.5	121	64	4	484	131	21	136	8e-22
isotig16091	2	0	#DIV/0!	ENSDARG00000057465	96.88	32	1	0	1	96	65	96	1e-13
isotig16240	0	1	#NUM!	ENSDARG00000003293	87.24	196	16	2	207	767	1	196	3e-89
isotig16241	3	5	-0.736966	ENSDARG00000003293	95.65	138	5	1	331	744	60	196	3e-75
isotig16576	2	2	0	ENSDARG00000020354	32.99	97	62	3	117	401	46	141	8e-12
isotig16577	0	1	#NUM!	ENSDARG00000020354	32.99	97	62	3	117	401	46	141	4e-12
isotig16670	0	1	#NUM!	ENSDARG00000003293	69.06	181	41	4	195	704	60	236	3e-68
isotig16722	1	0	#DIV/0!	ENSDARG00000058622	92.26	155	12	0	163	627	1	155	1e-80
isotig16891	2	0	#DIV/0!	ENSDARG00000041417	50	76	35	2	352	128	347	420	3e-18
isotig16954	0	1	#NUM!	ENSDARG00000030602	99.27	137	1	0	35	445	3	139	3e-77
isotig16955	10	7	0.514573	ENSDARG00000030602	99.26	136	1	0	35	442	3	138	5e-77
isotig17108	2	0	#DIV/0!	ENSDARG00000037378	90.48	126	12	0	24	401	1	126	2e-106
isotig17141	1	0	#DIV/0!	ENSDARG00000053326	40.4	198	110	1	600	7	9	198	3e-41
isotig17281	2	2	0	ENSDARG00000037178	30.77	117	69	5	332	6	240	352	5e-12
isotig17427	0	1	#NUM!	ENSDARG00000043213	74.8	123	31	0	370	2	1	123	3e-47
isotig17450	1	0	#DIV/0!	ENSDARG00000040532	39	100	61	0	317	616	65	164	9e-17
isotig17451	0	1	#NUM!	ENSDARG00000040532	39	100	61	0	313	612	65	164	9e-17
isotig17580	2	3	-0.584963	ENSDARG00000043317	58.2	122	51	0	618	253	783	904	2e-43
isotig17581	1	0	#DIV/0!	ENSDARG00000043317	58.2	122	51	0	559	194	783	904	2e-43
isotig18047	1	1	0	ENSDARG00000015554	53.7	54	23	1	145	300	280	333	4e-16
isotig18286	1	0	#DIV/0!	ENSDARG00000040046	37.82	119	69	2	24	371	119	235	5e-23
isotig18412	1	1	0	ENSDARG00000037178	35.96	89	57	0	28	294	282	370	3e-19
isotig18600	0	3	#NUM!	ENSDARG00000037833	82.98	94	16	0	283	2	284	377	5e-50
isotig18782	0	3	#NUM!	ENSDARG00000058115	69.23	52	14	2	83	238	789	838	6e-23
isotig18783	0	3	#NUM!	ENSDARG00000058115	69.23	52	14	2	83	238	789	838	4e-23
isotig19266	0	4	#NUM!	ENSDARG00000071062	88.51	87	10	0	3	263	1048	1134	2e-39
isotig19306	1	0	#DIV/0!	ENSDARG00000006202	57.03	128	55	0	120	503	37	164	9e-40
isotig19307	2	0	#DIV/0!	ENSDARG00000006202	67.95	78	25	0	152	385	87	164	4e-28
isotig19696	5	0	#DIV/0!	ENSDARG00000008575	95.08	61	3	0	215	33	513	573	6e-25
isotig20508	0	3	#NUM!	ENSDARG00000053498	46.77	124	60	2	366	1	110	229	4e-28
isotig20880	14	17	-0.280108	ENSDARG00000053232	41.53	301	163	7	1052	1921	494	792	1e-120
isotig20942	3	4	-0.415037	ENSDARG00000016181	48.94	47	24	0	1744	1884	817	863	9e-12
isotig21000	8	12	-0.584963	ENSDARG00000007654	33.2	241	138	7	433	1095	225	462	1e-25
isotig21026	6	9	-0.584963	ENSDARG00000040532	32.92	161	97	2	341	790	11	171	2e-22
isotig21036	8	7	0.192645	ENSDARG00000037178	39.04	146	74	5	781	1173	194	339	2e-23
isotig21095	10	11	-0.137504	ENSDARG00000040532	32.92	161	97	2	368	817	11	171	2e-22
isotig21144	8	6	0.415037	ENSDARG00000053586	64.06	128	41	3	448	816	99	226	1e-58
isotig21150	1	0	#DIV/0!	ENSDARG00000010192	67.46	126	40	1	2010	1636	34	159	5e-45
isotig21155	11	9	0.289507	ENSDARG00000061635	43.19	301	161	4	1329	430	196	487	4e-85
isotig21200	2	2	0	ENSDARG00000040046	33.8	142	85	3	917	1333	116	251	1e-20
isotig21215	16	9	0.830075	ENSDARG00000021140	30.37	191	119	7	1906	1364	87	273	3e-15
isotig21315	0	1	#NUM!	ENSDARG00000016181	81.68	535	85	1	1	1566	2	536	0
isotig21331	5	3	0.736966	ENSDARG00000003293	90.62	469	36	5	1634	234	1	463	0
isotig21340	6	4	0.584963	ENSDARG00000040046	38.27	81	50	0	693	935	168	248	2e-12
isotig21383	1	1	0	ENSDARG00000058868	89.87	306	31	0	952	35	1100	1405	0
isotig21599	2	2	0	ENSDARG00000021032	42.22	90	45	2	296	42	86	173	1e-16
isotig21607	2	3	-0.584963	ENSDARG00000061635	93.39	545	33	1	1636	2	858	1399	0
isotig21644	9	7	0.36257	ENSDARG00000015427	62.88	396	144	3	1500	316	11	404	1e-160
isotig21669	10	16	-0.678072	ENSDARG00000010002	51.96	281	128	2	321	1154	7	283	5e-90
isotig21694	3	3	0	ENSDARG00000011487	46.86	271	130	2	1522	719	9	268	1e-85
isotig21742	9	5	0.847997	ENSDARG00000017037	40.11	177	97	4	1003	1521	336	507	4e-26
isotig21754	4	3	0.415037	ENSDARG00000040532	30.56	180	98	6	1367	867	10	175	6e-11
isotig21765	5	6	-0.263034	ENSDARG00000058115	45.26	137	74	1	835	428	635	771	4e-46
isotig21781	0	1	#NUM!	ENSDARG00000011487	41.76	273	157	1	1196	378	14	284	1e-61
isotig21826	5	4	0.321928	ENSDARG00000025218	42.5	240	125	6	2	709	459	689	8e-54
isotig21840	22	30	-0.447459	ENSDARG00000038991	36.84	209	116	5	904	320	249	455	3e-30
isotig21982	0	2	#NUM!	ENSDARG00000058868	87.74	416	49	2	1245	1	1593	2007	0
isotig21987	3	0	#DIV/0!	ENSDARG00000040065	49.7	167	70	2	108	608	3	155	4e-45
isotig22005	8	10	-0.321928	ENSDARG00000040532	36.61	183	101	4	63	572	3	183	1e-30
isotig22042	6	4	0.584963	ENSDARG00000038991	34.96	246	142	7	587	1279	220	462	3e-35
isotig22055	0	5	#NUM!	ENSDARG00000058868	63.27	294	98	4	25	891	2114	2402	2e-131
isotig22068	3	4	-0.415037	ENSDARG00000031894	61.54	169	33	4	73	552	194	339	6e-45
isotig22254	0	3	#NUM!	ENSDARG00000053326	49.64	280	135	2	1256	423	7	282	4e-85
isotig22338	4	0	#DIV/0!	ENSDARG00000040065	35.86	290	157	5	1270	479	3	289	3e-47
isotig22426	4	0	#DIV/0!	ENSDARG00000004796	84.06	207	33	0	1114	494	1	207	5e-164
isotig22456	1	1	0	ENSDARG00000058145	37.61	117	67	3	1190	840	1151	1261	9e-16
isotig22461	7	0	#DIV/0!	ENSDARG00000043443	39.02	82	45	1	2	247	163	239	6e-20
isotig22508	7	12	-0.777608	ENSDARG00000040532	37.84	185	97	4	1104	598	4	186	6e-30
isotig22581	3	5	-0.736966	ENSDARG00000058115	35.18	253	146	5	159	863	528	780	7e-47
isotig22600	2	0	#DIV/0!	ENSDARG00000015554	75	168	29	4	5	475	280	445	1e-65
isotig22667	2	3	-0.584963	ENSDARG00000067509	34.4	125	79	2	733	365	451	574	2e-14
isotig22680	1	1	0	ENSDARG00000037178	33.1	145	86	2	441	40	223	367	2e-22
isotig22686	3	3	0	ENSDARG00000001220	100	48	0	0	1263	1120	4602	4649	4e-26
isotig22727	5	5	0	ENSDARG00000071424	97.6	250	6	0	310	1059	999	1248	3e-142
isotig22763	0	1	#NUM!	ENSDARG00000013847	75.9	278	67	0	1070	237	9	286	3e-131
isotig22881	3	3	0	ENSDARG00000055240	91.38	383	33	0	1229	81	590	972	0
isotig22884	2	0	#DIV/0!	ENSDARG00000038991	94.13	409	24	0	1228	2	179	587	0
isotig22995	8	12	-0.584963	ENSDARG00000053232	44.59	388	199	7	1158	13	7	384	4e-87
isotig23030	7	8	-0.192645	ENSDARG00000015554	40.64	219	106	4	593	1183	167	383	3e-45
isotig23114	0	13	#NUM!	ENSDARG00000044632	37.05	251	142	6	46	780	562	802	1e-39
isotig23148	2	3	-0.584963	ENSDARG00000029036	36.63	202	116	6	166	744	14	212	3e-27
isotig23200	7	8	-0.192645	ENSDARG00000043317	48.82	170	77	3	52	558	793	953	1e-47
isotig23230	1	1	0	ENSDARG00000055374	43.65	126	62	1	972	622	17	142	3e-28
isotig23302	2	3	-0.584963	ENSDARG00000043213	88.17	389	43	1	2	1159	132	520	0
isotig23402	8	12	-0.584963	ENSDARG00000040532	37.74	212	115	4	1066	476	3	212	2e-36
isotig23590	2	3	-0.584963	ENSDARG00000017037	82.8	250	39	2	248	997	1	246	8e-90
isotig23681	1	0	#DIV/0!	ENSDARG00000040532	38.15	173	89	5	364	837	15	184	3e-28
isotig23771	3	3	0	ENSDARG00000040046	42.53	87	44	2	1006	758	119	203	3e-12
isotig23830	4	0	#DIV/0!	ENSDARG00000015554	48.19	83	43	0	319	71	303	385	6e-23
isotig23842	1	1	0	ENSDARG00000062164	56.84	285	116	4	2	847	303	583	3e-106
isotig23866	0	2	#NUM!	ENSDARG00000021032	69.64	56	17	0	540	707	131	186	2e-33
isotig23910	3	3	0	ENSDARG00000010192	47.37	114	52	2	83	400	200	313	8e-23
isotig23936	0	2	#NUM!	ENSDARG00000042861	41.04	268	138	8	97	843	903	1169	2e-46
isotig23981	10	11	-0.137504	ENSDARG00000054980	85.16	283	41	1	89	934	1	283	1e-111
isotig24000	0	1	#NUM!	ENSDARG00000040046	36.21	116	69	2	466	804	117	230	3e-19
isotig24009	1	1	0	ENSDARG00000053232	54.21	190	87	0	471	1040	212	401	2e-81
isotig24030	3	2	0.584963	ENSDARG00000045543	96.67	120	4	0	67	426	1	120	3e-63
isotig24076	1	0	#DIV/0!	ENSDARG00000070818	47.25	91	46	1	195	461	189	279	2e-17
isotig24095	2	2	0	ENSDARG00000058145	33.14	175	85	2	468	989	1104	1247	3e-19
isotig24100	24	47	-0.969626	ENSDARG00000040532	31.98	172	103	5	987	514	1	172	8e-22
isotig24131	0	2	#NUM!	ENSDARG00000036993	53.5	357	99	10	114	1055	1085	1417	2e-87
isotig24226	0	6	#NUM!	ENSDARG00000007654	35.83	120	68	3	456	788	294	413	6e-22
isotig24292	43	65	-0.596103	ENSDARG00000040532	31.98	172	103	6	991	518	1	172	5e-21
isotig24356	1	1	0	ENSDARG00000070433	96.97	297	9	0	1028	138	679	975	7e-164
isotig24385	0	1	#NUM!	ENSDARG00000020354	31.78	107	66	3	295	612	26	126	4e-11
isotig24454	2	2	0	ENSDARG00000036338	95.69	255	11	0	212	976	519	773	3e-147
isotig24462	3	3	0	ENSDARG00000040532	36.87	179	101	2	176	676	5	183	7e-37
isotig24597	3	5	-0.736966	ENSDARG00000040532	39.63	217	114	3	875	276	6	222	1e-43
isotig24606	1	1	0	ENSDARG00000040046	34.88	129	72	5	606	977	119	240	7e-18
isotig24622	2	0	#DIV/0!	ENSDARG00000058868	85.64	195	26	1	579	1	123	317	5e-131
isotig24628	3	5	-0.736966	ENSDARG00000043443	42.17	166	88	2	3	476	63	228	2e-34
isotig24644	2	2	0	ENSDARG00000040532	37.44	227	121	7	810	166	6	223	1e-30
isotig24697	1	1	0	ENSDARG00000040046	37.09	151	82	4	194	646	111	248	7e-25
isotig24748	0	1	#NUM!	ENSDARG00000015554	73.07	323	77	6	27	974	127	446	2e-133
isotig24846	2	3	-0.584963	ENSDARG00000011487	48.65	222	96	3	939	298	40	251	2e-75
isotig24885	2	2	0	ENSDARG00000003699	52.17	69	32	1	864	658	1257	1324	2e-13
isotig24915	0	26	#NUM!	ENSDARG00000021140	34.65	101	59	4	961	659	201	294	4e-11
isotig24965	2	0	#DIV/0!	ENSDARG00000028776	41.57	89	52	0	490	224	15	103	1e-17
isotig24984	2	2	0	ENSDARG00000055374	44.34	106	58	1	169	483	17	122	2e-26
isotig25012	0	1	#NUM!	ENSDARG00000043034	40.74	135	62	3	351	752	4	121	3e-19
isotig25040	2	0	#DIV/0!	ENSDARG00000059279	96.98	232	7	0	86	781	195	426	7e-129
isotig25098	0	1	#NUM!	ENSDARG00000041417	91.1	281	25	0	960	118	187	467	2e-145
isotig25114	2	2	0	ENSDARG00000040532	36.93	176	96	4	133	621	10	183	7e-30
isotig25120	13	15	-0.206451	ENSDARG00000015490	30.2	149	90	4	52	483	1	140	3e-14
isotig25275	1	1	0	ENSDARG00000058115	33.91	115	66	4	821	489	625	733	4e-12
isotig25297	6	8	-0.415037	ENSDARG00000007654	35.05	194	113	5	940	392	266	457	8e-23
isotig25424	3	2	0.584963	ENSDARG00000029036	93.1	116	8	0	557	210	92	207	6e-111
isotig25430	0	1	#NUM!	ENSDARG00000038991	33.33	117	67	3	341	24	221	337	3e-12
isotig25438	5	4	0.321928	ENSDARG00000040532	37.89	95	59	0	33	317	70	164	9e-17
isotig25443	3	2	0.584963	ENSDARG00000040532	45.05	111	50	3	224	523	22	132	1e-38
isotig25529	3	5	-0.736966	ENSDARG00000001220	96.46	198	7	0	307	900	4385	4582	3e-179
isotig25765	1	0	#DIV/0!	ENSDARG00000037178	44.72	123	61	1	365	18	225	347	1e-27
isotig25898	9	10	-0.152003	ENSDARG00000055115	41.18	221	110	4	899	279	147	361	2e-39
isotig25980	2	2	0	ENSDARG00000006560	70.09	107	31	1	807	490	17	123	2e-43
isotig26102	5	4	0.321928	ENSDARG00000069450	41.06	246	124	6	720	40	3	246	6e-47
isotig26123	2	3	-0.584963	ENSDARG00000058115	30.24	205	121	6	780	229	569	772	7e-19
isotig26136	0	1	#NUM!	ENSDARG00000033551	74.51	153	38	1	144	599	1	153	5e-64
isotig26301	3	3	0	ENSDARG00000037178	41.44	111	61	2	293	613	258	368	1e-21
isotig26403	4	0	#DIV/0!	ENSDARG00000019963	35.78	218	133	1	204	857	13	223	4e-39
isotig26440	2	2	0	ENSDARG00000037178	31.74	167	78	5	473	9	214	356	2e-17
isotig26491	3	2	0.584963	ENSDARG00000010002	41.73	127	57	3	138	518	228	337	9e-19
isotig26703	2	3	-0.584963	ENSDARG00000040532	30.86	175	94	6	590	105	10	170	7e-13
isotig27141	3	2	0.584963	ENSDARG00000037178	36.73	147	79	7	791	381	225	367	2e-18
isotig27149	1	1	0	ENSDARG00000010002	95.65	46	2	0	592	729	1	46	3e-20
isotig27174	2	0	#DIV/0!	ENSDARG00000037178	43.24	111	59	2	101	421	257	367	2e-24
isotig27272	1	1	0	ENSDARG00000053586	57.02	114	46	3	434	772	138	249	2e-40
isotig27277	4	0	#DIV/0!	ENSDARG00000008575	45.95	111	50	2	510	812	75	185	4e-29
isotig27309	1	1	0	ENSDARG00000044632	45.83	144	75	1	466	44	34	177	4e-32
isotig27437	0	2	#NUM!	ENSDARG00000015073	57.89	57	24	0	256	426	185	241	1e-13
isotig27542	2	0	#DIV/0!	ENSDARG00000017219	34.16	161	100	3	616	140	12	168	2e-18
isotig27818	3	0	#DIV/0!	ENSDARG00000015554	36	100	59	3	706	419	285	383	3e-15
isotig27863	6	10	-0.736966	ENSDARG00000040046	96.12	206	6	1	129	740	1	206	9e-113
isotig27991	0	1	#NUM!	ENSDARG00000068828	87.62	202	25	0	24	629	1	202	7e-78
isotig28160	6	5	0.263034	ENSDARG00000007241	89.38	113	12	0	339	1	229	341	6e-103
isotig28190	0	2	#NUM!	ENSDARG00000037178	40.74	108	59	2	327	19	260	367	1e-22
isotig28275	4	5	-0.321928	ENSDARG00000045695	55.84	77	34	0	123	353	330	406	2e-21
isotig28327	3	0	#DIV/0!	ENSDARG00000008575	40.91	242	123	5	699	10	11	244	1e-48
isotig28367	4	4	0	ENSDARG00000058115	37.02	181	99	2	15	557	618	783	3e-30
isotig28603	0	1	#NUM!	ENSDARG00000016181	85.8	176	25	0	182	709	806	981	4e-92
isotig28621	0	5	#NUM!	ENSDARG00000038991	36.84	152	70	7	342	749	254	395	1e-12
isotig28637	1	1	0	ENSDARG00000019963	78.47	209	45	0	631	5	1	209	1e-97
isotig28638	0	3	#NUM!	ENSDARG00000042861	47.03	236	119	2	53	751	903	1135	7e-59
isotig28716	1	1	0	ENSDARG00000015554	44.5	191	89	4	529	2	222	410	4e-45
isotig28951	1	0	#DIV/0!	ENSDARG00000044632	43.39	242	129	4	708	1	4	243	3e-53
isotig29006	1	1	0	ENSDARG00000006560	37.5	128	79	1	434	51	308	434	6e-20
isotig29083	2	3	-0.584963	ENSDARG00000042861	41.03	156	77	5	9	461	1031	1176	7e-30
isotig29195	1	0	#DIV/0!	ENSDARG00000044632	47.2	214	108	1	83	724	61	269	5e-51
isotig29253	0	2	#NUM!	ENSDARG00000040532	43.09	181	92	2	27	536	6	186	4e-42
isotig29302	2	0	#DIV/0!	ENSDARG00000061635	45.22	230	106	5	25	681	1216	1436	1e-35
isotig29383	0	1	#NUM!	ENSDARG00000042933	86.67	120	16	0	151	510	33	152	2e-45
isotig29390	2	3	-0.584963	ENSDARG00000058115	51.93	181	82	3	186	716	79	258	3e-40
isotig29558	0	2	#NUM!	ENSDARG00000062481	48.18	110	57	0	15	344	45	154	2e-30
isotig29591	1	0	#DIV/0!	ENSDARG00000061635	63.98	236	81	1	2	709	1648	1879	2e-82
isotig29638	0	1	#NUM!	ENSDARG00000010192	69.63	135	40	1	177	578	36	170	1e-50
isotig29639	0	1	#NUM!	ENSDARG00000053232	40.94	149	80	3	261	692	81	226	4e-30
isotig29691	1	1	0	ENSDARG00000040532	38.61	158	82	3	646	212	2	157	6e-28
isotig29960	1	0	#DIV/0!	ENSDARG00000071424	100	179	0	0	158	694	1	179	3e-101
isotig29986	0	1	#NUM!	ENSDARG00000013847	88.7	177	20	0	531	1	503	679	1e-105
isotig30047	1	1	0	ENSDARG00000040046	33.56	149	89	4	513	85	106	250	1e-19
isotig30049	0	1	#NUM!	ENSDARG00000043443	44.72	123	62	3	400	50	24	146	1e-23
isotig30125	0	1	#NUM!	ENSDARG00000058115	38.1	105	63	2	436	125	610	713	1e-13
isotig30146	1	0	#DIV/0!	ENSDARG00000040046	36.36	121	72	3	8	361	130	248	1e-19
isotig30225	0	2	#NUM!	ENSDARG00000058115	33.33	120	67	3	35	376	601	713	3e-12
isotig30289	0	1	#NUM!	ENSDARG00000006202	87.21	86	11	0	679	422	1083	1168	7e-54
isotig30395	0	7	#NUM!	ENSDARG00000055240	95.96	99	4	0	680	384	1254	1352	1e-51
isotig30463	0	1	#NUM!	ENSDARG00000058115	56.06	66	27	1	652	455	663	726	2e-23
isotig30473	0	1	#NUM!	ENSDARG00000031981	96.12	103	4	0	663	355	1	103	6e-55
isotig30508	1	0	#DIV/0!	ENSDARG00000053232	31.93	119	62	5	36	353	554	666	1e-13
isotig30616	0	4	#NUM!	ENSDARG00000069552	52.63	57	27	0	211	381	28	84	5e-11
isotig30643	1	1	0	ENSDARG00000043213	59.26	81	32	1	348	587	37	117	6e-28
isotig30831	0	1	#NUM!	ENSDARG00000069552	49.28	69	33	1	284	78	27	93	6e-12
isotig31088	3	3	0	ENSDARG00000040046	37.96	108	65	1	21	344	143	248	8e-19
isotig31089	0	1	#NUM!	ENSDARG00000033539	72.63	190	22	1	613	44	120	279	4e-76
isotig31171	2	3	-0.584963	ENSDARG00000058598	86.18	217	25	3	5	652	65	277	5e-80
isotig31186	1	0	#DIV/0!	ENSDARG00000021032	49.38	81	40	1	294	52	96	175	7e-18
isotig31553	0	10	#NUM!	ENSDARG00000058115	43.21	162	92	0	56	541	613	774	1e-36
isotig31577	0	13	#NUM!	ENSDARG00000021140	93.69	111	7	0	305	637	503	613	3e-96
isotig31596	0	1	#NUM!	ENSDARG00000015749	78.53	191	38	1	3	575	785	972	7e-84
isotig31698	0	1	#NUM!	ENSDARG00000043317	61.64	146	56	0	629	192	779	924	6e-53
isotig31744	2	2	0	ENSDARG00000006202	63.55	203	74	0	4	612	745	947	7e-75
isotig31896	1	0	#DIV/0!	ENSDARG00000001220	36.46	96	59	2	355	68	916	1009	1e-12
isotig32037	0	8	#NUM!	ENSDARG00000058115	81.55	206	38	0	622	5	598	803	3e-104
isotig32170	0	2	#NUM!	ENSDARG00000013847	40.5	200	118	1	619	20	337	535	4e-33
isotig32465	1	1	0	ENSDARG00000044632	41.11	180	102	1	61	600	598	773	8e-37
isotig32728	2	3	-0.584963	ENSDARG00000014634	85.92	71	8	1	379	585	1	71	1e-29
isotig32757	1	0	#DIV/0!	ENSDARG00000053232	60.94	64	23	2	131	322	250	311	5e-27
isotig32767	0	3	#NUM!	ENSDARG00000040532	36.89	103	50	2	318	55	10	112	3e-13
isotig33120	0	6	#NUM!	ENSDARG00000042861	36.96	184	102	5	27	542	884	1065	3e-24
isotig33217	0	2	#NUM!	ENSDARG00000040046	35.43	127	77	2	525	154	124	248	1e-22
isotig33734	0	1	#NUM!	ENSDARG00000016181	84.55	123	18	1	567	202	937	1059	7e-50
isotig33764	1	1	0	ENSDARG00000044632	44.76	143	72	2	147	569	61	198	8e-33
isotig33877	1	1	0	ENSDARG00000056133	60.78	102	38	1	111	416	541	640	2e-43
isotig34001	5	0	#DIV/0!	ENSDARG00000043213	30.68	176	96	8	561	76	424	587	2e-17
isotig34053	0	3	#NUM!	ENSDARG00000037178	33.33	156	100	2	527	72	258	413	1e-18
isotig34056	3	4	-0.415037	ENSDARG00000010192	44.09	127	71	0	113	493	202	328	2e-25
isotig34064	1	1	0	ENSDARG00000022689	35.8	81	44	2	229	471	527	599	4e-16
isotig34105	2	0	#DIV/0!	ENSDARG00000015554	31.31	99	65	2	331	41	308	405	8e-14
isotig34159	2	2	0	ENSDARG00000022689	43.05	151	70	3	128	550	27	171	2e-31
isotig34162	22	22	0	ENSDARG00000015490	95.57	158	7	0	7	480	1	158	3e-57
isotig34203	1	0	#DIV/0!	ENSDARG00000040532	37.58	157	85	3	459	19	11	164	3e-26
isotig34446	1	1	0	ENSDARG00000025218	67.68	164	52	1	41	532	639	801	4e-58
isotig34570	1	1	0	ENSDARG00000037833	73.47	49	12	1	144	1	83	131	1e-18
isotig35489	0	3	#NUM!	ENSDARG00000011091	41.79	67	39	0	320	520	365	431	7e-14
isotig35494	0	4	#NUM!	ENSDARG00000003293	56.88	109	37	3	444	130	23	125	9e-46
isotig35732	0	1	#NUM!	ENSDARG00000040046	36.09	133	80	2	485	96	118	248	1e-27
isotig35768	4	0	#DIV/0!	ENSDARG00000037178	38.14	97	54	3	224	505	274	367	4e-15
isotig35992	0	5	#NUM!	ENSDARG00000043317	40.48	126	73	2	498	124	794	918	4e-26
isotig36002	0	1	#NUM!	ENSDARG00000017037	86.08	79	11	0	240	4	1	79	5e-36
isotig36079	9	0	#DIV/0!	ENSDARG00000037178	46.94	49	26	0	149	3	292	340	4e-12
isotig36141	0	2	#NUM!	ENSDARG00000006560	89.82	167	16	1	503	3	195	360	1e-80
isotig36250	1	0	#DIV/0!	ENSDARG00000037178	40.18	112	63	2	8	331	272	383	9e-24
isotig36388	1	0	#DIV/0!	ENSDARG00000016181	54.43	79	33	1	451	224	773	851	1e-22
isotig36407	0	2	#NUM!	ENSDARG00000057465	83.33	78	13	0	485	252	282	359	5e-61
isotig36624	0	1	#NUM!	ENSDARG00000061635	95.33	150	7	0	450	1	1472	1621	4e-74
isotig36766	0	9	#NUM!	ENSDARG00000021140	93.83	162	10	0	488	3	114	275	2e-88
isotig36905	1	0	#DIV/0!	ENSDARG00000020354	37.93	87	52	1	229	489	20	104	5e-16
isotig36935	1	1	0	ENSDARG00000038991	93.46	153	10	0	25	483	1	153	7e-82
isotig37051	0	1	#NUM!	ENSDARG00000040046	33.78	148	91	3	42	476	105	248	8e-25
isotig37053	1	0	#DIV/0!	ENSDARG00000040532	42.76	152	82	3	458	3	65	211	8e-31
isotig37093	1	1	0	ENSDARG00000040532	38.84	121	64	1	129	461	1	121	2e-22
isotig37285	1	0	#DIV/0!	ENSDARG00000040532	41.13	141	72	2	391	2	6	146	9e-29
isotig37420	0	1	#NUM!	ENSDARG00000013847	75.76	66	14	1	451	260	918	983	7e-26
isotig37449	0	1	#NUM!	ENSDARG00000015554	46.43	56	26	2	65	226	282	335	6e-15
isotig37487	1	0	#DIV/0!	ENSDARG00000043923	61.29	62	24	0	293	108	90	151	4e-21
isotig37561	3	2	0.584963	ENSDARG00000015554	43.64	110	58	2	372	55	289	398	8e-22
isotig37629	1	0	#DIV/0!	ENSDARG00000037178	34.75	141	81	5	78	467	223	363	7e-15
isotig37901	2	0	#DIV/0!	ENSDARG00000008575	56.1	82	36	0	170	415	243	324	1e-34
isotig37929	0	6	#NUM!	ENSDARG00000017219	98.08	104	2	0	150	461	1	104	3e-57
isotig38040	1	1	0	ENSDARG00000053232	52.38	42	19	1	3	128	596	636	5e-21
isotig38082	0	1	#NUM!	ENSDARG00000015554	49.4	83	42	0	350	102	303	385	5e-24
isotig38337	1	0	#DIV/0!	ENSDARG00000011487	48.15	81	42	0	201	443	2	82	1e-12
isotig38579	3	0	#DIV/0!	ENSDARG00000011259	52	50	24	0	151	2	1038	1087	5e-11
isotig38813	0	6	#NUM!	ENSDARG00000040046	31	100	68	1	38	337	150	248	2e-12
isotig39145	0	1	#NUM!	ENSDARG00000053232	81.05	95	14	1	333	61	97	191	5e-52
isotig39296	1	1	0	ENSDARG00000040532	33.59	128	73	2	56	403	10	137	8e-15
isotig39436	0	6	#NUM!	ENSDARG00000037178	35.65	115	71	2	337	2	246	360	3e-18
isotig39582	2	3	-0.584963	ENSDARG00000058868	100	136	0	0	3	410	347	482	1e-79
isotig40152	0	1	#NUM!	ENSDARG00000062164	76.34	131	29	1	387	1	57	187	5e-62
isotig40167	0	9	#NUM!	ENSDARG00000028776	37.37	99	62	0	68	364	1	99	6e-19
isotig40362	0	5	#NUM!	ENSDARG00000028776	44.05	84	47	0	133	384	1	84	8e-21
isotig40436	5	0	#DIV/0!	ENSDARG00000037833	48.18	110	38	3	38	367	107	197	3e-19
isotig40445	1	1	0	ENSDARG00000044632	40	65	39	0	180	374	61	125	9e-12
isotig40575	1	1	0	ENSDARG00000071424	100	84	0	0	1	252	309	392	2e-63
isotig40685	3	2	0.584963	ENSDARG00000013457	84.51	71	11	0	5	217	683	753	1e-30
isotig40713	0	2	#NUM!	ENSDARG00000007241	92.31	52	4	0	159	314	10	61	9e-28
isotig40841	0	1	#NUM!	ENSDARG00000040046	33.01	103	67	1	310	2	143	243	1e-15
isotig41176	1	0	#DIV/0!	ENSDARG00000016181	40.82	49	29	0	164	18	815	863	7e-13
isotig41237	7	5	0.485427	ENSDARG00000037178	37	100	53	4	279	1	259	355	1e-11
isotig41358	3	0	#DIV/0!	ENSDARG00000010002	46.36	110	58	1	330	1	219	327	6e-24
isotig41748	2	2	0	ENSDARG00000013847	78.41	88	9	2	5	268	167	244	2e-34
isotig41993	0	1	#NUM!	ENSDARG00000062164	94	50	3	0	151	2	1155	1204	2e-45
isotig42229	0	20	#NUM!	ENSDARG00000015554	43.28	67	33	3	240	55	297	363	4e-14
isotig42730	3	5	-0.736966	ENSDARG00000044632	41.56	77	42	1	228	7	597	673	7e-12
